# Supplementary material for: Influence of Sodium Salicylate on Self-Aggregation and Caffeine Solubility in Water—A New Hypothesis from Experimental and Computational Data
Source: Pharmaceutics. 2022 Oct 26;14(11):2304. doi: 10.3390/pharmaceutics14112304 (PMC9697389; doi:10.3390/pharmaceutics14112304)
Supplement: Supplementary file 1 [file pharmaceutics-14-02304-s001.zip]

Archive with 1 entries (1 files):
- pharmaceutics-1935862-supplementary.pdf
